# Supplementary material for: Comprehensive Somatic Copy Number Analysis Using Aqueous Humor Liquid Biopsy for Retinoblastoma
Source: Cancers (Basel). 2021 Jul 3;13(13):3340. doi: 10.3390/cancers13133340 (PMC8268955; doi:10.3390/cancers13133340)
Supplement: Supplementary file 1 [file cancers-13-03340-s001.zip]

Archive with 1 entries (1 files):
- cancers-1261254-supplementary.pdf
